# Supplementary material for: Factors Associated with the Risk of Major Adverse Cardiovascular Events in Patients with Ankylosing Spondylitis: A Nationwide, Population-Based Case—Control Study
Source: Int J Environ Res Public Health. 2022 Mar 30;19(7):4098. doi: 10.3390/ijerph19074098 (PMC8998897; doi:10.3390/ijerph19074098)
Supplement: Supplementary file 1 [file ijerph-19-04098-s001.zip]

Archive with 1 entries (1 files):
- ijerph-1629004-supplementary.pdf
